# Supplementary material for: Bacterial Metabarcoding of Raw Palm Sap Samples from Bangladesh with Nanopore Sequencing
Source: Foods. 2024 Apr 23;13(9):1285. doi: 10.3390/foods13091285 (PMC11083640; doi:10.3390/foods13091285)
Supplement: Supplementary file 1 [file foods-13-01285-s001.zip]

Archive with 1 entries (1 files):
- foods-2926678-supplementary.xlsx
